# Supplementary material for: Exposure to nanoceria impacts larval survival, life history traits and fecundity of Aedes aegypti
Source: PLoS Negl Trop Dis. 2020 Sep 25;14(9):e0008654. doi: 10.1371/journal.pntd.0008654 (PMC7540862; doi:10.1371/journal.pntd.0008654)
Supplement: S1 Dataset — (XLSX) [file pntd.0008654.s002.xlsx]

## Sheet: 6, 7, 8, 9
	Figure 6a									Figure 7a							Figure 8a													Figure 8b							Figure 9a
	Control		CNP		AgCNP		AgNO3			Control		CNP		AgCNP			Control				CNP				AgCNP					Control		CNP		AgCNP			Control				CNP				AgCNP
Total	emerged	larvae dead	emerged	larvae dead	emerged	larvae dead	emerged	larvae dead		Number of females	eggs (mg)	Number of females	eggs (mg)	Number of females	eggs (mg)		Eggs	eggs hatched	adults emerged	larvae/pupae	Eggs	eggs hatched	adults emerged	larvae/pupae	Eggs	eggs hatched	adults emerged	larvae/pupae		males	females	males	females	males	females		Body length	Body width	Wing length	Wing width	Body length	Body width	Wing length	Wing width	Body length	Body width	Wing length	Wing width
20	18	1	15	2	10	7	0	16		11	0.6	7	1.7	1	0.8		56	30	21	9	100	67	48	20	75	44	38	6		15	6	20	28	17	21		2.8	1	3.2	0.9	2.4	1	3.1	0.8	2.8	0.88	3.4	1
20	13	2	17	1	18	1	0	17		5	2.6	9	1.6	12	2.1		100	66	58	8	100	71	57	14	100	81	54	28		33	25	24	33	33	21		2.6	1	3.4	0.8	2.4	0.75	2.8	0.8	2	0.4	2.7	0.8
20	18	1	20	0	7	4	0	18		13	0	10	2	3	0		0	0	0	0	100	50	37	13	0	0	0	0		0	0	20	17	0	0		0	0	0	0	2.4	0.75	2.8	0.8	0	0	0	0
20	19	0	19	0	19	1	0	16		10	0	13	1.9	9	0.3		0	0	0	0	100	82	71	11	37	25	17	8		0	0	40	31	8	9		0	0	0	0	2.4	1	3.2	0.9	2.8	1	3.4	0.8
20	19	1	13	3	14	2	0	16		9	4.2	5	2	7	0.5		100	85	67	18	100	73	53	20	47	34	33	1		42	25	29	24	20	13		2.28	1	2.8	0.8	2.32	0.75	3	0.8	2.32	1	3.4	0.8
20	20	0	18	1	19	1	0	15		10	1.1	7	2.6	13	1.5		100	94	59	35	100	88	71	17	100	53	27	16		42	17	38	33	18	9		2.4	1	3	0.8	2.4	1	3.2	0.9	2.8	1	3.4	0.9
20	19	1	19	1	20	0	0	16
20	20	1	19	1	19	1	0	15
20	20	0	19	2	18	0	0	16
20	19	1	18	2	19	1	0	16
20	18	1	19	1	16	1	0	15
20	16	3	19	1	19	1	0	15
30	23	5	20	9	8	22	0	24
30	27	3	19	9	9	21	0	29
30	22	2	15	12	10	20	0	25
	Figure 6b
	Control w.		Control w/o		CNP		AgCNP		AgNO3
Total	emerged	larvae dead	emerged	larvae dead	emerged	larvae dead	emerged	larvae dead	emerged	larvae dead
20	20	0	20	0	18	1	4	10	0	14
20	20	0	20	0	19	1	0	7	0	16
20	19	1	18	0	20	0	3	11	0	12
20	19	1	12	6	19	1	2	18	0	17
20	11	5	15	2	18	2	12	8	0	16
20	17	1	12	7	18	2	3	17	0	18
30	29	1	28	1	29	3	5	25	0	29
30	27	3	0	0	25	3	5	25	0	27
30	30	0	25	2	26	2	3	17	0	29
	Figure 6c											Figure 7b									Figure 8c																	Figure 8d									Figure 9b
	Control w.		Control w/o		CNP		AgCNP		AgNO3			Control w.		Control w/o		CNP		AgCNP			Control w.				Control w/o				CNP				AgCNP					Control w		Control w/o		CNP		AgCNP			Control w.
Total	emerged	larvae dead	emerged	larvae dead	emerged	larvae dead	emerged	larvae dead	emerged	larvae dead		Number of females	eggs (mg)	Number of females	eggs (mg)	Number of females	eggs (mg)	Number of females	eggs (mg)		Eggs	eggs hatched	adults emerged	larvae/pupae	Eggs	eggs hatched	adults emerged	larvae/pupae	Eggs	eggs hatched	adults emerged	larvae/pupae	Eggs	eggs hatched	adults emerged	larvae/pupae		males	females	males	females	males	females	males	females		Body length	Body width	Wing length
20	20	0	18	1	17	0	4	8	0	15		10	0	13	3.3	10	1.6	1	0.3		0	0	0	0	100	88	61	27	100	75	58	17	37	20	20	0		0	0	37	24	30	28	9	11		2.28	1	2.8
20	20	0	15	2	17	1	6	7	0	9		9	4.2	7	1.1	12	1.4	6	2.8		100	85	67	18	100	84	76	8	100	100	55	45	100	55	36	19		42	25	40	36	32	23	12	24		2.4	1	3
20	19	1	18	0	19	1	4	5	0	12		10	1.1	9	3.5	9	0.4	0	0		100	94	59	35	100	71	59	12	100	81	61	20	0	0	0	0		42	17	39	20	31	30	0	0		2.8	1	3.54
20	19	1	13	7	10	10	0	20	0	15		10	0.7	12	1.6	9	1.5	0	0		79	32	30	2	100	88	61	27	100	71	56	15	0	0	0	0		16	14	35	26	29	27	0	0		2	0.72	2.7
20	11	5	18	2	9	11	9	11	0	14		5	2.6	10	2.4	9	1.6	0	0		100	91	73	18	100	88	76	12	100	79	68	11	0	0	0	0		41	32	43	33	35	33	0	0		2.4	0.75	2.6
20	17	1	12	8	14	7	2	18	0	13		7	0.3	12	2.9	13	0.2	2	0		0	0	0	0	100	93	70	23	45	45	42	3	0	0	0	0		0	0	43	27	25	17	0	0		2.2	0.72	2.6
20	19	0	18	1	18	0	3	9	0	12		11	4.9	9	4.3	11	1.8	3	0.2		100	81	56	25	100	73	33	40	100	75	66	9	41	1	1	0		27	29	24	9	34	32	1	0
20	17	3	19	1	19	0	2	16	0	12		8	5.4	10	3	10	1	2	0		100	79	54	25	100	87	57	30	100	85	60	15	0	0	0	0		34	20	37	20	35	25	0	0
20	19	0	19	1	18	1	4	10	0	11		10	5.2	11	3.7	10	0.7	3	0.5		100	79	53	24					100	84	59	25	61	45	43	2		31	22	28	23	30	29	27	16
Grey coded numbers have been excluded from the graph and analysis
[truncated: 13 more columns]

## Sheet: 10
Figure 10a									Figure 10b																Figure 10c
	1	2	3	4	5	6	7		Control			CNP			AgCNP			CNP + AgNO3			AgNO3				Control		CNP		AgCNP		AgNP		AgNO3
Control	6.7	15.4	27.9	26.1	17.6	14.1	20.7		eggs hatched	adults emerged	larvae/pupae	eggs hatched	adults emerged	larvae/pupae	eggs hatched	adults emerged	larvae/pupae	eggs hatched	adults emerged	larvae/pupae	eggs hatched	adults emerged	larvae/pupae		males	females	males	females	males	females	males	females	males	females
CNP	8.7	15.4	12.6	20.1	25.2	11.5	13.5		88	74	14	93	73	20	87	66	21	88	69	19	89	77	12		36	38	44	29	42	24	32	37	39	38
AgCNP	4.4	8.2	9.5	8.6	7.9	7.4	6.3		94	72	22	86	68	18	79	58	21	90	72	18	93	74	19		38	34	39	29	27	31	39	33	44	30
CNP + AgNO3	8.1	9.1	15.8	14.9	13.4	12.5	11.8		99	80	19	92	80	12	91	78	13	74	68	6	89	82	7		38	42	40	40	49	29	40	28	47	35
AgNO3	12.1	8	14.2	11.6	13.2	11.8	14.2		86	74	12	82	77	5	78	69	9	89	70	19	93	72	21		37	37	38	39	32	37	39	31	37	35
									88	86	2	84	79	5	70	37	33	82	66	16	82	80	2		42	44	40	39	17	20	41	25	39	41
									72	72	0	76	71	5	87	86	1	76	72	4	81	79	2		22	50	30	41	37	49	28	44	45	34
												73	70	3				78	75	3							28	42			39	36

## Sheet: 11
	Control	CNP	AgCNP	AgNP	AgNO3
1	113	106	118	92	98
2	100	92	83	121	110
3	100	113	101	72	110
4	84	122	62	94	102
5	123	103	69	97	0
6	91	119	86	86	126
7	50	94	101	87	91
8	105	Dead	86	116	122
9	125	69	68	79	109
10	120	85	64	0	85
11	105	99	101	70	99
12	93	117	96	111	107
13	13	93	83	98	89
14	102	101	81	120	110
15	118	107	52	0	82
16	Dead	106	69	Dead	77
17	118	101	81	127	102
18	113	88	43	102	97
19	122	106	Dead	Dead	98
20	108	109	95	92	0
21	35	108	35	108	122
22	104	126	36	79	101
23	98	60	72	89	90
24	111	84	94	86	125
25	86	101	116	Dead	111
26	76	115	51	92	118
27	91	102	121	93	109
28	80	110	87	112	120
29	53	Dead	93	92	93
30	94	132	95	113	110
31	110	98	69	112	91
32	76	25	72	77	107
33	57	93	65	74	109
34	114	71	85	104	108
35	87	69	81	80	77
36	102	74	83	76	75
37	109	97	59	78	115
38	114	74	75	126	104
39	114	65	51	0	74
40	57	78	74	124	52
41	73	75	50	40	94
42	47	78	91	27	132
43	93	0	0	68	101
44	53	62	96	Dead	87
45	71	80	66	88	0
46	89	74	75	83	66
47	83	88	0	90	60
48	76	18	58	49	70
49	94	58	86	72	82
50	77	83	89	92	72
51	45	85	0	106	74
52	108	56	71	118	83
53	Dead	72	Dead	85	125
54	135	69	70	50	69
55	66	65	45	52	91
56	81	70	90	87	84
57	63	111	92	0	44
58	53	106	0	81	69
59	77	83	54	95	77
60	94	84	64	73	92
61	85	59	0	97	85
62	0	96	0	63	0
63	67	50	82	48	60
64	83	49	63	29	68
65	80	67	0	56	0
66	79	0	103	75	59
67	89	59	98	53	85
68	48	50	112	77	77
69	72	45	57	63	77
70	86	95	82	68	77
71	79	64	56	97	118
72	80	0	58	100	59
73	81	60	99	84	69
74	81	47	77	79	81
75	108	88	62	69	0
76	100	62	81	70	0
77	83	89	61	70	91
78	68	66	77	46	56
79	65	81	73	57	58
80	110	80	86	67	68
81	58	61	0	64	59
82	41	57	3	108	58
83	55	76	56	91	88
84	52	63	101	121	76
85	76	37	70	95	66
86	Dead	55	98	72	97
87	Dead	45	71	87	0
88	Dead	59	76	80	79
89	Dead	77	90	78	60
90	Dead	61	80	68	90
Dead mosquitoe cups were excluded from graphs and analysis

## Sheet: S2 Figure
	Cup 1	Cup 2	Cup 3
Control	36	41	35
0.1mM CNP-T	37	41	38
0.5mM CNP-T	39	44	38
1mM CNP-T	35	35	38
0.1mM AgCNP-1-10-T	42	39	0
0.5mM AgCNP-1-10-T	43	37	0
1mM AgCNP-1-10-T	43	40	40
4.2mg/L AgNO3	37	34	37
8.5mg/L AgNO3	36	36	39
	Grey coded numbers have been excluded from the graph and analysis
